# Supplementary material for: Enhancing predictions of antimicrobial resistance of pathogens by expanding the potential resistance gene repertoire using a pan-genome-based feature selection approach
Source: BMC Bioinformatics. 2022 Apr 15;23(Suppl 4):131. doi: 10.1186/s12859-022-04666-2 (PMC9011928; doi:10.1186/s12859-022-04666-2)
Supplement: Supplementary file 2 — Additional file 2: Table S8. The PATRIC Genome ID of strains used in building the pan-genome of the four species. [file 12859_2022_4666_MOESM2_ESM.xlsx]

## Sheet: Acinetobacter baumannii
PATRIC Genome ID
1.097e+06
1.097e+06
1.11623e+06
1.21763e+06
1.21763e+06
1.21763e+06
1.21763e+06
1.21763e+06
1.21763e+06
1.21763e+06
1.21764e+06
1.21764e+06
1.21764e+06
1.21764e+06
1.21764e+06
1.21764e+06
1.21764e+06
1.21764e+06
1.21764e+06
1.21764e+06
1.21765e+06
1.21765e+06
1.21765e+06
1.31055e+06
1.31056e+06
1.31056e+06
1.31056e+06
1.31056e+06
1.31056e+06
1.31056e+06
1.31056e+06
1.31056e+06
1.31056e+06
1.31056e+06
1.31057e+06
1.31057e+06
1.31057e+06
1.31057e+06
1.31057e+06
1.31058e+06
1.31058e+06
1.31058e+06
1.31058e+06
1.31058e+06
1.31058e+06
1.31058e+06
1.31058e+06
1.31059e+06
1.31059e+06
1.31059e+06
1.31059e+06
1.31059e+06
1.31059e+06
1.31059e+06
1.31059e+06
1.31059e+06
1.31059e+06
1.3106e+06
1.3106e+06
1.3106e+06
1.3106e+06
1.3106e+06
1.3106e+06
1.3106e+06
1.31061e+06
1.31061e+06
1.31061e+06
1.31061e+06
1.31061e+06
1.31061e+06
1.31061e+06
1.31062e+06
1.31062e+06
1.31062e+06
1.31062e+06
1.31062e+06
1.31062e+06
1.31062e+06
1.31063e+06
1.31063e+06
1.31064e+06
1.31064e+06
1.31064e+06
1.31064e+06
1.31065e+06
1.31065e+06
1.31065e+06
1.31065e+06
1.31065e+06
1.31066e+06
1.31066e+06
1.31066e+06
1.31066e+06
1.31066e+06
1.31067e+06
1.31067e+06
1.31067e+06
1.31067e+06
1.31067e+06
1.31068e+06
1.31068e+06
1.31068e+06
1.31068e+06
1.31069e+06
1.31069e+06
1.31069e+06
1.31069e+06
1.31069e+06
1.3107e+06
1.3107e+06
1.3107e+06
1.3107e+06
1.3107e+06
1.3107e+06
1.31071e+06
1.31071e+06
1.31071e+06
1.31071e+06
1.31071e+06
1.31071e+06
1.31072e+06
1.31072e+06
1.31072e+06
1.31072e+06
1.31072e+06
1.31072e+06
1.31073e+06
1.31073e+06
1.31073e+06
1.31073e+06
1.31073e+06
1.31073e+06
1.31073e+06
1.31074e+06
1.31074e+06
1.31074e+06
1.31074e+06
1.31074e+06
1.31074e+06
1.31074e+06
1.31074e+06
1.31074e+06
1.31074e+06
1.31075e+06
1.31075e+06
1.31075e+06
1.31075e+06
1.31075e+06
1.31075e+06
1.31075e+06
1.31075e+06
1.31075e+06
1.31075e+06
1.31076e+06
1.31076e+06
1.31076e+06
1.31076e+06
1.31076e+06
1.31076e+06
1.31077e+06
1.31077e+06
1.31077e+06
1.31077e+06
1.31077e+06
1.31077e+06
1.31077e+06
1.31078e+06
1.31078e+06
1.31078e+06
1.31078e+06
1.31078e+06
1.31078e+06
1.31078e+06
1.31078e+06
1.31078e+06
1.31079e+06
1.31079e+06
1.31079e+06
1.31079e+06
1.31079e+06
1.31079e+06
1.31079e+06
1.3108e+06
1.3108e+06
1.3108e+06
1.3108e+06
1.3108e+06
1.3108e+06
1.3108e+06
1.31081e+06
1.31081e+06
1.31081e+06
1.31081e+06
1.31081e+06
1.31081e+06
1.31081e+06
1.31081e+06
1.31081e+06
1.31082e+06
1.31082e+06
1.31083e+06
1.31083e+06
1.31083e+06
1.31083e+06
1.39894e+06
1.39894e+06
1.39895e+06
1.39895e+06
1.39895e+06
1.39895e+06
1.39895e+06
1.39895e+06
1.39895e+06
1.39895e+06
1.39896e+06
1.39896e+06
1.39896e+06
1.39896e+06
1.39896e+06
1.39896e+06
1.39896e+06
1.39896e+06
1.39896e+06
1.39896e+06
1.39897e+06
1.39897e+06
1.39897e+06
1.39897e+06
1.39897e+06
1.39897e+06
1.39897e+06
1.39897e+06
1.39897e+06
1.39897e+06
1.39898e+06
1.39898e+06
1.39898e+06
1.39898e+06
1.39898e+06
1.39898e+06
1.39898e+06
1.39898e+06
1.39898e+06
1.39898e+06
1.39899e+06
1.39899e+06
1.39899e+06
1.39899e+06
1.39899e+06
1.39899e+06
1.39899e+06
1.40992e+06
1.40992e+06
1.40992e+06
1.40993e+06
1.40993e+06
1.40993e+06
1.40993e+06
1.43932e+06
405417
470.1
470.1
470.1
470.1
470.1
470.1
470.1
470.1
470.1
470.1
470.1
470.1
470.1
470.1
470.1
470.1
470.1
470.1
470.1
470.1
470.1
470.1
470.1
470.1
470.1
470.1
470.1
470.1
470.1
470.1
470.1
470.1
470.1
470.1
470.1
470.1
470.1
470.1
470.1
470.1
470.1
470.1
470.1
470.1
470.1
470.1
470.101
470.101
470.101
470.101
470.101
470.101
470.101
470.101
470.101
470.101
470.101
470.101
470.101
470.101
470.101
470.101
470.101
470.101
470.101
470.101
470.101
470.101
470.101
470.101
470.101
470.101
470.101
470.101
470.101
470.101
470.101
470.101
470.101
470.101
470.101
470.101
470.101
470.101
470.101
470.101
470.101
470.101
470.101
470.101
470.101
470.101
470.101
470.101
470.101
470.101
470.101
470.101
470.101
470.101
470.101
470.101
470.101
470.101
470.101
470.101
470.101
470.101
470.101
470.101
470.101
470.101
470.101
470.101
470.101
470.101
470.101
470.101
470.101
470.101
470.101
470.101
470.101
470.101
470.101
470.101
470.101
470.101
470.101
470.101
470.101
470.101
470.101
470.101
470.101
470.101
470.101
470.101
470.101
470.101
470.101
470.101
470.101
470.101
470.102
470.102
470.102
470.102
470.102
470.102
470.102
470.102
470.102
470.102
470.102
470.102
470.102
470.102
470.102
470.102
470.102
470.102
470.102
470.102
470.102
470.102
470.102
470.102
470.102
470.102
470.102
470.102
470.102
470.102
470.102
470.102
470.102
470.102
470.102
470.102
470.102
470.102
470.102
470.102
470.102
470.102
470.102
470.102
470.102
470.102
470.102
470.102
470.102
470.102
470.102
470.102
470.102
470.102
470.102
470.102
470.102
470.102
470.102
470.102
470.102
470.102
470.102
470.102
470.102
470.102
470.102
470.102
470.102
470.102
470.102
470.102
470.102
470.102
470.102
470.102
470.102
470.102
470.102
470.102
470.102
470.102
470.102
470.102
470.102
470.102
470.102
470.102
470.102
470.102
470.102
470.102
470.102
470.102
470.102
470.102
470.102
470.103
470.103
470.103
470.103
470.103
470.103
470.103
470.103
470.103
470.103
470.103
470.103
470.103
470.103
470.103
470.103
470.103
470.103
470.103
470.103
470.103
470.103
470.103
470.103
470.103
470.103
470.103
470.103
470.103
470.103
470.103
470.103
470.103
470.103
470.103
470.103
470.103
470.103
470.103
470.103
470.103
470.103
470.103
470.103
470.103
470.103
470.103
470.103
470.103
470.103
470.103
470.103
470.103
470.103
470.103
470.103
470.103
470.103
470.103
470.103
470.103
470.103
470.103
470.103
470.103
470.103
470.103
470.103
470.103
470.103
470.103
470.103
470.103
470.103
470.103
470.103
470.103
470.103
470.103
470.103
470.103
470.103
470.103
470.103
470.103
470.103
470.103
470.103
470.103
470.103
470.103
470.103
470.103
470.103
470.103
470.103
470.103
470.103
470.103
470.103
470.103
470.104
470.104
470.104
470.104
470.104
470.104
470.104
470.104
470.104
470.104
470.104
470.104
470.104
470.104
470.104
470.104
470.104
470.104
470.104
470.104
470.104
470.104
470.104
470.104
470.104
470.104
470.104
470.104
470.104
470.104
470.104
470.104
470.104
470.104
470.104
470.104
470.104
470.104
470.104
470.104
470.104
470.104
470.104
470.104
470.104
470.104
470.104
470.104
470.104
470.104
470.104
470.104
470.104
470.104
470.104
470.104
470.104
470.104
470.104
470.104
470.104
470.104
470.104
470.104
470.104
470.104
470.104
470.104
470.104
470.104
470.104
470.104
470.104
470.104
470.104
470.104
470.104
470.104
470.104
470.104
470.104
470.104
470.104
470.104
470.104
470.104
470.104
470.104
470.104
470.104
470.104
470.104
470.104
470.104
470.104
470.104
470.104
470.105
470.105
470.105
470.105
470.105
470.105
470.105
470.105
470.105
470.105
470.105
470.105
470.105
470.105
470.105
470.105
470.105
470.105
470.105
470.105
470.105
470.105
470.105
470.105
470.105
470.105
470.105
470.105
470.105
470.105
470.105
470.105
470.105
470.105
470.105
470.105
470.105
470.105
470.105
470.105
470.105
470.105
470.105
470.105
470.105
470.105
470.105
470.105
470.105
470.105
470.105
470.105
470.105
470.105
470.105
470.105
470.105
470.105
470.105
470.105
470.105
470.105
470.105
470.105
470.13
470.13
470.131
470.131
470.131
470.131
470.132
470.132
470.132
470.132
470.132
470.133
470.133
470.133
470.133
470.133
470.133
470.133
470.133
470.134
470.134
470.134
470.134
470.134
470.134
470.134
470.136
470.14
470.155
470.155
470.155
470.155
470.155
470.155
470.155
470.156
470.156
470.156
470.156
470.156
470.156
470.156
470.156
470.156
470.156
470.156
470.174
470.174
470.174
470.175
470.175
470.175
470.175
470.175
470.175
470.175
470.175
470.175
470.175
470.176
470.176
470.176
470.176
470.176
470.176
470.176
470.177
470.177
470.181
470.181
470.214
470.214
470.216
470.216
470.216
470.216
470.216
470.216
470.216
470.216
470.216
470.216
470.217
470.217
470.217
470.224
470.224
470.224
470.224
470.224
470.224
470.224
470.224
470.225
470.225
470.225
470.225
470.225
470.225
470.225
470.225
470.225
470.226
470.226
470.226
470.226
470.226
470.226
470.226
470.226
470.226
470.226
470.226
470.227
470.227
470.227
470.227
470.227
470.227
470.227
470.227
470.227
470.228
470.228
470.228
470.228
470.228
470.228
470.228
470.228
470.228
470.228
470.228
470.229
470.229
470.229
470.229
470.229
470.229
470.229
470.229
470.229
470.229
470.23
470.23
470.23
470.23
470.23
470.23
470.23
470.23
470.23
470.231
470.231
470.231
470.243
470.243
470.243
470.243
470.243
470.243
470.243
470.243
470.243
470.243
470.243
470.244
470.244
470.284
470.284
470.284
470.285
470.285
470.291
470.376
470.377
470.377
470.377
470.377
470.377
470.377
470.377
470.377
470.4
470.4
470.4
470.4
470.4
470.4
470.4
470.4
470.4
470.401
470.401
470.401
470.401
470.401
470.401
470.401
470.401
470.401
470.401
470.401
470.402
470.402
470.406
470.406
470.406
470.407
470.429
470.47
470.47
470.47
470.475
470.478
470.479
470.488
470.49
470.504
470.541
470.542
470.559
470.573
470.574
470.575
470.576
470.577
470.578
470.579
470.58
470.581
470.584
470.585
470.587
470.589
470.59
470.591
470.592
470.593
470.594
470.595
470.596
470.597
470.598
470.6
470.601
470.602
470.603
470.604
470.612
470.613
470.618
470.62
470.624
470.625
470.626
470.627
470.628
470.629
470.63
470.631
470.632
470.633
470.634
470.635
470.636
470.638
470.639
470.64
470.641
470.642
470.643
470.644
470.645
470.646
470.647
470.648
470.649
470.65
470.651
470.652
470.653
470.654
470.655
470.656
470.657
470.658
470.659
470.661
470.662
470.664
470.673
470.674
470.675
470.676
470.677
470.678
470.679
470.68
470.681
470.682
470.683
470.684
470.685
470.686
470.687
470.688
470.689
470.69
470.695
470.696
470.697
470.698
470.699
470.7
470.701
470.702
470.703
470.704
470.705
470.706
470.708
470.709
470.71
470.711
470.712
470.713
470.715
470.717
470.718
470.72
470.721
470.722
470.729
470.73
470.731
470.732
470.734
470.734
470.733
470.734
470.734
470.734
470.734
470.734
470.735
470.735
470.735
470.735
470.735
470.734
470.735
470.735
470.735
470.735
470.735
470.736
470.736
470.736
470.736
470.736
470.735
470.736
470.736
470.736
470.736
470.736
470.736
470.737
470.737
470.737
470.737
470.736
470.737
470.737
470.737
470.737
470.737
470.738
470.738
470.738
470.738
470.738
470.737
470.738
470.738
470.738
470.738
470.738
470.738
470.739
470.739
470.739
470.739
470.739
470.739
470.739
470.739
470.739
470.74
470.74
470.74
470.74
470.74
470.739
470.74
470.74
470.74
470.74
470.74
470.74
470.741
470.741
470.741
470.741
470.74
470.741
470.741
470.741
470.741
470.741
470.741
470.742
470.742
470.742
470.741
470.742
470.742
470.742
470.742
470.743
470.743
470.743
470.743
470.743
470.742
470.743
470.743
470.743
470.743
470.743
470.743
470.744
470.744
470.744
470.744
470.743
470.744
470.744
470.744
470.744
470.744
470.745
470.745
470.745
470.745
470.745
470.744
470.745
470.745
470.745
470.745
470.745
470.745
470.746
470.746
470.746
470.745
470.746
470.746
470.746
470.746
470.746
470.747
470.747
470.747
470.747
470.747
470.746
470.747
470.747
470.747
470.747
470.748
470.748
470.748
470.748
470.748
470.747
470.748
470.748
470.748
470.748
470.748
470.748
470.749
470.749
470.749
470.749
470.748
470.749
470.749
470.749
470.749
470.749
470.75
470.75
470.75
470.75
470.75
470.749
470.75
470.75
470.75
470.75
470.75
470.75
470.751
470.751
470.751
470.751
470.75
470.751
470.751
470.751
470.751
470.751
470.752
470.752
470.752
470.752
470.752
470.751
470.752
470.752
470.752
470.752
470.752
470.752
470.753
470.753
470.753
470.753
470.752
470.753
470.753
470.753
470.753
470.753
470.753
470.754
470.754
470.754
470.754
470.753
470.754
470.754
470.754
470.754
470.754
470.755
470.755
470.755
470.755
470.755
470.754
470.755
470.755
470.755
470.755
470.755
470.755
470.756
470.756
470.756
470.756
470.755
470.756
470.756
470.756
470.756
470.757
470.757
470.757
470.757
470.757
470.756
470.757
470.757
470.757
470.757
470.757
470.757
470.758
470.758
470.758
470.758
470.757
470.758
470.758
470.758
470.758
470.758
470.759
470.759
470.759
470.759
470.759
470.758
470.759
470.759
470.759
470.759
470.759
470.76
470.76
470.76
470.76
470.759
470.76
470.76
470.76
470.76
470.76
470.761
470.761
470.761
470.76
470.761
470.761
470.761
470.761
470.761
470.762
470.762
470.762
470.762
470.762
470.761
470.762
470.762
470.762
470.762
470.762
470.763
470.763
470.763
470.763
470.762
470.763
470.763
470.763
470.763
470.763
470.764
470.764
470.764
470.764
470.764
470.763
470.764
470.764
470.764
470.764
470.764
470.764
470.765
470.765
470.765
470.765
470.765
470.765
470.765
470.765
470.765
470.766
470.766
470.766
470.766
470.765
470.766
470.766
470.766
470.766
470.766
470.767
470.767
470.767
470.767
470.767
470.767
470.767
470.767
470.767
470.767
470.768
470.768
470.768
470.767
470.768
470.768
470.768
470.768
470.768
470.769
470.769
470.769
470.769
470.769
470.768
470.769
470.769
470.769
470.769
470.769
470.769
470.77
470.77
470.77
470.77
470.77
470.77
470.77
470.77
470.77
470.771
470.771
470.771
470.771
470.771
470.771
470.771
470.771
470.771
470.772
470.772
470.772
470.772
470.772
470.772
470.772
470.772
470.772
470.772
470.773
470.773
470.773
470.773
470.773
470.773
470.773
470.773
470.773
470.774
470.774
470.774
470.774
470.774
470.774
470.774
470.774
470.774
470.774
470.774
470.775
470.775
470.775
470.775
470.775
470.775
470.775
470.775
470.776
470.776
470.776
470.776
470.776
470.775
470.776
470.776
470.776
470.776
470.776
470.776
470.777
470.777
470.777
470.777
470.777
470.777
470.777
470.777
470.777
470.777
470.778
470.778
470.778
470.778
470.778
470.778
470.778
470.778
470.778
470.779
470.779
470.779
470.779
470.779
470.779
470.779
470.779
470.779
470.779
470.779
470.78
470.78
470.78
470.78
470.78
470.78
470.78
470.78
470.78
470.781
470.781
470.781
470.781
470.781
470.781
470.781
470.781
470.781
470.781
470.781
470.782
470.782
470.782
470.782
470.782
470.782
470.782
470.782
470.782
470.783
470.783
470.783
470.783
470.783
470.783
470.783
470.783
470.783
470.783
470.784
470.784
470.784
470.784
470.784
470.784
470.784
470.784
470.784
470.784
470.785
470.785
470.785
470.785
470.785
470.785
470.785
470.785
470.785
470.786
470.786
470.786
470.786
470.786
470.786
470.786
470.786
470.786
470.786
470.786
470.787
470.787
470.787
470.787
470.787
470.787
470.787
470.787
470.787
470.788
470.788
470.788
470.788
470.788
470.788
470.788
470.788
470.788
470.788
470.788
470.789
470.789
470.789
470.789
470.789
470.789
470.789
470.789
470.789
470.789
470.79
470.79
470.79
470.79
470.79
470.79
470.79
470.79
470.791
470.791
470.791
470.791
470.791
470.791
470.791
470.791
470.791
470.791
470.791
470.792
470.792
470.792
470.792
470.792
470.792
470.792
470.792
470.792
470.793
470.793
470.793
470.793
470.793
470.793
470.793
470.793
470.793
470.793
470.794
470.794
470.794
470.794
470.794
470.794
470.794
470.794
470.794
470.795
470.795
470.795
470.795
470.795
470.795
470.795
470.795
470.795
470.795
470.796
470.796
470.796
470.796
470.796
470.796
470.796
470.796
470.796
470.796
470.796
470.797
470.797
470.797
470.797
470.797
470.797
470.797
470.797
470.797
470.798
470.798
470.798
470.798
470.798
470.798
470.798
470.798
470.798
470.798
470.798
470.799
470.799
470.799
470.799
470.799
470.799
470.799
470.799
470.799
470.8
470.8
470.8
470.8
470.8
470.8
470.8
470.8
470.8
470.8
470.8
470.801
470.801
470.801
470.801
470.801
470.801
470.801
470.801
470.801
470.801
470.802
470.802
470.802
470.802
470.802
470.802
470.802
470.802
470.802
470.803
470.803
470.803
470.803
470.803
470.803
470.803
470.803
470.803
470.803
470.803
470.804
470.804
470.804
470.804
470.804
470.804
470.804
470.804
470.804
470.805
470.805
470.805
470.805
470.805
470.805
470.805
470.805
470.805
470.805
470.805
470.806
470.806
470.806
470.806
470.806
470.806
470.806
470.806
470.806
470.807
470.807
470.807
470.807
470.807
470.807
470.807
470.807
470.807
470.808
470.808
470.808
470.808
470.808
470.808
470.808
470.808
470.808
470.808
470.808
470.809
470.809
470.809
470.809
470.809
470.809
470.809
470.809
470.809
470.81
470.81
470.81
470.81
470.81
470.81
470.81
470.81
470.81
470.81
470.81
470.811
470.811
470.811
470.811
470.811
470.811
470.812
470.812
470.812
470.812
470.812
470.812
470.812
470.812
470.812
470.813
470.813
470.984
470.984
470.984
470.984
470.984
470.984
470.984
470.984
470.984
470.985
470.985
470.985
470.985
470.985
470.985
470.985
470.985
470.985
470.985
470.986
470.986
470.986
470.986
470.986
470.986
470.986
470.986
470.986
470.986
470.986
470.987
470.987
470.987
470.987
470.987
470.987
470.987
470.987
470.987
470.988
470.988
470.988
470.988
470.988
470.988
470.988
470.988
470.988
470.988
470.989
470.989
470.989
470.989
470.989
470.989
470.989
470.989
470.989
470.99
470.99
470.99
470.99
470.99
470.99
470.99
470.99
470.99
470.99
470.99
470.991
470.991
470.991
470.991
470.991
470.991
470.991
470.991
470.991
470.991
470.992
470.992
470.992
470.992
470.992
470.992
470.992
470.992
470.992
470.993
470.993
470.993
470.993
470.993
470.993
470.993
470.993
470.993
470.993
470.993
[truncated: 102 more rows]

## Sheet: Escherichia coli
PATRIC Genome ID
1.32843e+06
1.32843e+06
1.32843e+06
1.32844e+06
1.32844e+06
1.32844e+06
1.32844e+06
1.32844e+06
1.32844e+06
1.32844e+06
1.32844e+06
1.32844e+06
1.32845e+06
1.32845e+06
1.32845e+06
1.32845e+06
1.32845e+06
1.32845e+06
1.40016e+06
1.40016e+06
1.40016e+06
1.41667e+06
1.41667e+06
1.41667e+06
1.41667e+06
1.41667e+06
1.41668e+06
1.41668e+06
1.43867e+06
1.43867e+06
1.43867e+06
1.43867e+06
1.43867e+06
1.43867e+06
1.43867e+06
1.43868e+06
1.43868e+06
1.43868e+06
1.43868e+06
1.43868e+06
1.43868e+06
1.43868e+06
1.43868e+06
1.43868e+06
1.43868e+06
1.43869e+06
1.43869e+06
1.43869e+06
1.43869e+06
1.43869e+06
1.43869e+06
1.43869e+06
1.43869e+06
1.43869e+06
1.4387e+06
1.4387e+06
1.44586e+06
1.44586e+06
562.106
562.13
562.13
562.13
562.13
562.135
562.163
562.163
562.163
562.163
562.165
562.174
562.176
562.176
562.177
562.177
562.177
562.191
562.191
562.191
562.191
562.191
562.191
562.191
562.191
562.191
562.191
562.192
562.192
562.192
562.192
562.192
562.192
562.192
562.192
562.192
562.192
562.192
562.192
562.192
562.192
562.192
562.192
562.192
562.192
562.192
562.192
562.192
562.192
562.192
562.192
562.196
562.196
562.196
562.196
562.196
562.198
562.198
562.205
562.219
562.219
562.219
562.224
562.224
562.224
562.224
562.224
562.224
562.224
562.224
562.224
562.224
562.224
562.224
562.224
562.224
562.224
562.224
562.224
562.224
562.224
562.224
562.224
562.224
562.224
562.225
562.225
562.225
562.225
562.225
562.225
562.225
562.225
562.225
562.225
562.225
562.225
562.225
562.225
562.225
562.225
562.225
562.225
562.225
562.225
562.225
562.225
562.225
562.225
562.225
562.225
562.225
562.225
562.225
562.225
562.225
562.225
562.225
562.225
562.225
562.225
562.225
562.225
562.225
562.225
562.225
562.225
562.225
562.225
562.225
562.225
562.225
562.225
562.225
562.225
562.225
562.225
562.225
562.225
562.225
562.225
562.225
562.225
562.225
562.225
562.225
562.225
562.225
562.225
562.225
562.225
562.225
562.225
562.225
562.225
562.225
562.225
562.225
562.225
562.225
562.225
562.225
562.225
562.225
562.225
562.225
562.225
562.225
562.225
562.225
562.225
562.225
562.225
562.225
562.225
562.225
562.225
562.225
562.225
562.225
562.225
562.225
562.225
562.226
562.226
562.226
562.226
562.226
562.226
562.226
562.226
562.226
562.226
562.226
562.226
562.226
562.226
562.226
562.226
562.226
562.226
562.226
562.226
562.226
562.226
562.226
562.226
562.226
562.226
562.226
562.226
562.226
562.226
562.226
562.226
562.226
562.226
562.226
562.226
562.226
562.226
562.226
562.226
562.226
562.226
562.226
562.226
562.226
562.226
562.226
562.226
562.226
562.226
562.226
562.226
562.226
562.226
562.226
562.226
562.226
562.226
562.226
562.226
562.226
562.226
562.226
562.226
562.226
562.226
562.226
562.226
562.226
562.226
562.226
562.226
562.226
562.226
562.226
562.226
562.226
562.226
562.226
562.226
562.226
562.226
562.226
562.226
562.226
562.226
562.226
562.226
562.226
562.226
562.226
562.226
562.226
562.226
562.226
562.226
562.226
562.226
562.226
562.227
562.227
562.227
562.227
562.227
562.227
562.227
562.227
562.227
562.227
562.227
562.227
562.227
562.227
562.227
562.227
562.227
562.227
562.227
562.227
562.227
562.227
562.227
562.227
562.227
562.227
562.227
562.227
562.227
562.227
562.227
562.227
562.227
562.227
562.227
562.227
562.227
562.227
562.227
562.227
562.227
562.227
562.227
562.227
562.227
562.227
562.227
562.227
562.227
562.227
562.227
562.227
562.227
562.227
562.227
562.227
562.227
562.227
562.227
562.227
562.227
562.227
562.227
562.227
562.227
562.227
562.227
562.227
562.227
562.227
562.227
562.227
562.227
562.227
562.227
562.227
562.227
562.227
562.227
562.227
562.227
562.227
562.227
562.227
562.227
562.227
562.227
562.227
562.227
562.227
562.227
562.227
562.227
562.227
562.227
562.227
562.227
562.227
562.227
562.228
562.228
562.228
562.228
562.228
562.228
562.228
562.228
562.228
562.228
562.228
562.228
562.228
562.228
562.228
562.228
562.228
562.228
562.228
562.228
562.228
562.228
562.228
562.228
562.228
562.228
562.228
562.228
562.228
562.228
562.228
562.228
562.228
562.228
562.228
562.228
562.228
562.228
562.228
562.228
562.228
562.228
562.228
562.228
562.228
562.228
562.228
562.228
562.228
562.228
562.228
562.228
562.228
562.228
562.228
562.228
562.228
562.228
562.228
562.228
562.228
562.228
562.228
562.228
562.228
562.228
562.228
562.228
562.228
562.228
562.228
562.228
562.228
562.228
562.228
562.228
562.228
562.228
562.228
562.228
562.228
562.228
562.228
562.228
562.228
562.228
562.228
562.228
562.228
562.228
562.228
562.228
562.228
562.228
562.228
562.228
562.228
562.228
562.228
562.229
562.229
562.229
562.229
562.229
562.229
562.229
562.229
562.229
562.229
562.229
562.229
562.229
562.229
562.229
562.229
562.229
562.229
562.229
562.229
562.229
562.229
562.229
562.229
562.229
562.229
562.229
562.229
562.229
562.229
562.229
562.229
562.229
562.229
562.229
562.229
562.229
562.229
562.229
562.229
562.229
562.229
562.229
562.229
562.229
562.229
562.229
562.229
562.229
562.229
562.229
562.229
562.229
562.229
562.229
562.229
562.229
562.229
562.229
562.229
562.229
562.229
562.229
562.229
562.229
562.229
562.229
562.229
562.229
562.229
562.229
562.229
562.229
562.229
562.229
562.229
562.229
562.229
562.229
562.229
562.229
562.229
562.229
562.229
562.229
562.229
562.229
562.229
562.229
562.229
562.229
562.229
562.229
562.229
562.229
562.229
562.229
562.229
562.229
562.229
562.23
562.23
562.23
562.23
562.23
562.23
562.23
562.23
562.23
562.23
562.23
562.23
562.23
562.23
562.23
562.23
562.23
562.23
562.23
562.23
562.23
562.23
562.23
562.23
562.23
562.23
562.23
562.23
562.23
562.23
562.23
562.23
562.23
562.23
562.23
562.23
562.23
562.23
562.23
562.23
562.23
562.23
562.23
562.23
562.23
562.23
562.23
562.23
562.23
562.23
562.23
562.23
562.23
562.23
562.23
562.23
562.23
562.23
562.23
562.23
562.23
562.23
562.23
562.23
562.23
562.23
562.23
562.23
562.23
562.23
562.23
562.23
562.23
562.23
562.23
562.23
562.23
562.23
562.23
562.23
562.23
562.23
562.23
562.23
562.23
562.23
562.23
562.23
562.23
562.23
562.23
562.23
562.23
562.23
562.23
562.23
562.23
562.23
562.23
562.23
562.231
562.231
562.231
562.231
562.231
562.231
562.231
562.231
562.231
562.231
562.231
562.231
562.231
562.231
562.231
562.231
562.231
562.231
562.231
562.231
562.231
562.231
562.231
562.231
562.231
562.231
562.231
562.231
562.231
562.231
562.231
562.231
562.231
562.231
562.231
562.231
562.231
562.231
562.231
562.231
562.231
562.231
562.231
562.231
562.231
562.231
562.231
562.231
562.231
562.231
562.231
562.231
562.231
562.231
562.231
562.231
562.231
562.231
562.231
562.231
562.231
562.231
562.231
562.231
562.231
562.231
562.231
562.231
562.231
562.231
562.231
562.231
562.231
562.231
562.231
562.231
562.231
562.231
562.231
562.231
562.231
562.231
562.231
562.231
562.231
562.231
562.231
562.231
562.231
562.231
562.231
562.231
562.231
562.231
562.231
562.231
562.231
562.231
562.231
562.231
562.231
562.232
562.232
562.232
562.232
562.232
562.232
562.232
562.232
562.232
562.232
562.232
562.232
562.232
562.232
562.232
562.232
562.232
562.232
562.232
562.232
562.232
562.232
562.232
562.232
562.232
562.232
562.232
562.232
562.232
562.232
562.232
562.232
562.232
562.232
562.232
562.232
562.232
562.232
562.232
562.232
562.232
562.232
562.232
562.232
562.232
562.232
562.232
562.232
562.232
562.232
562.232
562.232
562.232
562.232
562.232
562.232
562.232
562.232
562.232
562.232
562.232
562.232
562.232
562.232
562.232
562.232
562.232
562.232
562.232
562.232
562.232
562.232
562.232
562.232
562.232
562.232
562.232
562.232
562.232
562.232
562.232
562.232
562.232
562.232
562.232
562.232
562.232
562.232
562.232
562.232
562.232
562.232
562.232
562.232
562.232
562.232
562.232
562.232
562.232
562.232
562.233
562.233
562.233
562.233
562.233
562.233
562.233
562.233
562.233
562.233
562.233
562.233
562.233
562.233
562.233
562.233
562.233
562.233
562.233
562.233
562.233
562.233
562.233
562.233
562.233
562.233
562.233
562.233
562.233
562.233
562.233
562.233
562.233
562.233
562.233
562.233
562.233
562.233
562.233
562.233
562.233
562.233
562.233
562.233
562.233
562.233
562.233
562.233
562.233
562.233
562.233
562.233
562.233
562.233
562.233
562.233
562.233
562.233
562.233
562.233
562.233
562.233
562.233
562.233
562.233
562.233
562.233
562.233
562.233
562.233
562.233
562.233
562.233
562.233
562.233
562.233
562.233
562.233
562.233
562.233
562.233
562.233
562.233
562.233
562.233
562.233
562.233
562.233
562.233
562.233
562.233
562.233
562.233
562.233
562.233
562.233
562.233
562.233
562.233
562.234
562.234
562.234
562.234
562.234
562.234
562.234
562.234
562.234
562.234
562.234
562.234
562.234
562.234
562.234
562.234
562.234
562.234
562.234
562.234
562.234
562.234
562.234
562.234
562.234
562.234
562.234
562.234
562.234
562.234
562.234
562.234
562.234
562.234
562.234
562.234
562.234
562.234
562.234
562.234
562.234
562.234
562.234
562.234
562.234
562.234
562.234
562.234
562.234
562.234
562.234
562.234
562.234
562.234
562.234
562.234
562.234
562.234
562.234
562.234
562.234
562.234
562.234
562.234
562.234
562.234
562.234
562.234
562.234
562.234
562.234
562.234
562.234
562.234
562.234
562.234
562.234
562.234
562.234
562.234
562.234
562.234
562.234
562.234
562.234
562.234
562.234
562.234
562.234
562.234
562.234
562.234
562.234
562.234
562.234
562.234
562.234
562.234
562.234
562.234
562.235
562.235
562.235
562.235
562.235
562.235
562.235
562.235
562.235
562.235
562.235
562.235
562.235
562.235
562.235
562.235
562.235
562.235
562.235
562.235
562.235
562.235
562.235
562.235
562.235
562.235
562.235
562.235
562.235
562.235
562.235
562.235
562.235
562.235
562.235
562.235
562.235
562.235
562.235
562.235
562.235
562.235
562.235
562.235
562.235
562.235
562.235
562.235
562.235
562.235
562.235
562.235
562.235
562.235
562.235
562.235
562.235
562.235
562.235
562.235
562.235
562.235
562.235
562.235
562.235
562.235
562.235
562.235
562.235
562.235
562.235
562.235
562.235
562.235
562.235
562.235
562.235
562.235
562.235
562.235
562.235
562.235
562.235
562.235
562.235
562.235
562.235
562.235
562.235
562.235
562.235
562.235
562.235
562.235
562.235
562.235
562.235
562.235
562.235
562.235
562.236
562.236
562.236
562.236
562.236
562.236
562.236
562.236
562.236
562.236
562.236
562.236
562.236
562.236
562.236
562.236
562.236
562.236
562.236
562.236
562.236
562.236
562.236
562.236
562.236
562.236
562.236
562.236
562.236
562.236
562.236
562.236
562.236
562.236
562.236
562.236
562.236
562.236
562.236
562.236
562.236
562.236
562.236
562.236
562.236
562.236
562.236
562.236
562.236
562.236
562.236
562.236
562.236
562.236
562.236
562.236
562.236
562.236
562.236
562.236
562.236
562.236
562.236
562.236
562.236
562.236
562.236
562.236
562.236
562.236
562.236
562.236
562.236
562.236
562.236
562.236
562.236
562.236
562.236
562.236
562.236
562.236
562.236
562.236
562.236
562.236
562.236
562.236
562.236
562.236
562.236
562.236
562.236
562.236
562.236
562.236
562.236
562.236
562.236
562.236
562.236
562.237
562.237
562.237
562.237
562.237
562.237
562.237
562.237
562.237
562.237
562.237
562.237
562.237
562.237
562.237
562.237
562.237
562.237
562.237
562.237
562.237
562.237
562.237
562.237
562.237
562.237
562.237
562.237
562.237
562.237
562.237
562.237
562.237
562.237
562.237
562.237
562.237
562.237
562.237
562.237
562.237
562.237
562.237
562.237
562.237
562.237
562.237
562.237
562.237
562.237
562.237
562.237
562.237
562.237
562.237
562.237
562.237
562.237
562.237
562.237
562.237
562.237
562.237
562.237
562.237
562.237
562.237
562.237
562.237
562.237
562.237
562.237
562.237
562.237
562.237
562.237
562.237
562.237
562.237
562.237
562.237
562.237
562.237
562.237
562.237
562.237
562.237
562.237
562.237
562.237
562.237
562.237
562.237
562.237
562.237
562.237
562.237
562.237
562.237
562.237
562.238
562.238
562.238
562.238
562.238
562.238
562.238
562.238
562.238
562.238
562.238
562.238
562.238
562.238
562.238
562.238
562.238
562.238
562.238
562.238
562.238
562.238
562.238
562.238
562.238
562.238
562.238
562.238
562.238
562.238
562.238
562.238
562.238
562.238
562.238
562.238
562.238
562.238
562.238
562.238
562.238
562.238
562.238
562.238
562.238
562.238
562.238
562.238
562.238
562.238
562.238
562.238
562.238
562.238
562.238
562.238
562.238
562.238
562.238
562.238
562.238
562.238
562.238
562.238
562.238
562.238
562.238
562.238
562.238
562.238
562.238
562.238
562.238
562.238
562.238
562.238
562.238
562.238
562.238
562.238
562.238
562.238
562.238
562.238
562.238
562.238
562.238
562.238
562.238
562.238
562.238
562.238
562.238
562.238
562.238
562.238
562.238
562.238
562.238
562.239
562.239
562.239
562.239
562.239
562.239
562.239
562.239
562.239
562.239
562.239
562.239
562.239
562.239
562.239
562.239
562.239
562.239
562.239
562.239
562.239
562.239
562.239
562.239
562.239
562.239
562.239
562.239
562.239
562.239
562.239
562.239
562.239
562.239
562.239
562.239
562.239
562.239
562.239
562.239
562.239
562.239
562.239
562.239
562.239
562.239
562.239
562.239
562.239
562.239
562.239
562.239
562.239
562.239
562.239
562.239
562.239
562.239
562.239
562.239
562.239
562.239
562.239
562.239
562.239
562.239
562.239
562.239
562.239
562.239
562.239
562.239
562.239
562.239
562.239
562.239
562.239
562.239
562.239
562.239
562.239
562.239
562.239
562.239
562.239
562.239
562.239
562.263
562.263
562.263
562.263
562.263
562.263
562.263
562.263
562.263
562.263
562.263
562.263
562.263
562.263
562.263
562.263
562.263
562.263
562.263
562.263
562.263
562.263
562.263
562.263
562.263
562.263
562.263
562.263
562.263
562.263
562.263
562.263
562.263
562.263
562.263
562.263
562.263
562.263
562.263
562.263
562.263
562.263
562.263
562.263
562.263
562.263
562.263
562.281
562.281
562.281
562.281
562.281
562.281
562.284
562.284
562.284
562.286
562.286
562.286
562.286
562.288
562.288
562.288
562.288
562.288
562.288
562.288
562.288
562.288
562.288
562.29
562.29
562.29
562.29
562.29
562.29
562.29
562.29
562.29
562.29
562.29
562.29
562.291
562.303
562.303
562.303
562.303
562.303
562.303
562.303
562.303
562.304
562.304
562.304
562.314
562.314
562.315
562.315
562.315
562.315
562.315
562.315
562.315
562.315
562.315
562.315
562.315
562.315
562.333
562.333
562.341
562.341
562.341
562.341
562.371
562.371
562.371
562.371
562.371
562.426
562.426
562.426
562.426
562.426
562.426
562.426
562.426
562.426
562.426
562.426
562.426
562.426
562.426
562.426
562.426
562.427
562.427
562.427
562.427
562.427
562.427
562.427
562.427
562.427
562.427
562.427
562.427
562.427
562.427
562.427
562.427
562.427
562.427
562.427
562.427
562.427
562.427
562.427
562.427
562.427
562.427
562.427
562.427
562.427
562.427
562.427
562.427
562.427
562.427
562.427
562.427
562.427
562.427
562.427
562.427
562.427
562.427
562.427
562.427
562.427
562.427
562.427
562.427
562.427
562.427
562.427
562.427
562.427
562.427
562.427
562.427
562.427
562.427
562.427
562.427
562.427
562.427
562.427
562.427
562.427
562.427
562.427
562.427
562.427
562.427
562.427
562.427
562.427
562.427
562.427
562.427
562.427
562.427
562.427
562.427
562.427
562.427
562.427
562.427
562.427
562.427
562.427
562.427
562.427
562.427
562.427
562.427
562.427
562.427
562.427
562.427
562.427
562.427
562.428
562.428
562.428
562.428
562.428
562.428
562.428
562.428
562.428
562.428
562.428
562.428
562.428
562.428
562.428
562.428
562.428
562.428
562.428
562.428
562.428
562.428
562.428
562.428
562.428
562.428
562.428
562.428
562.428
562.428
562.428
562.428
562.428
562.428
562.428
562.428
562.428
562.428
562.428
562.428
562.428
562.428
562.428
562.428
562.428
562.428
562.428
562.428
562.428
562.428
562.428
562.428
562.428
562.428
562.428
562.428
562.428
562.428
562.428
562.428
562.428
562.428
562.428
562.428
562.428
562.428
562.428
562.428
562.428
562.428
562.428
562.428
562.428
562.428
562.428
562.428
562.428
562.428
562.428
562.428
562.428
562.428
562.428
562.428
562.428
562.428
562.428
562.428
562.428
562.428
562.428
562.428
562.428
562.428
562.428
562.428
562.428
562.428
562.429
562.429
562.429
562.429
562.429
562.429
562.429
562.429
562.429
562.429
562.429
562.429
562.429
562.429
562.429
562.429
562.429
562.429
562.429
562.429
562.429
562.429
562.429
562.454
562.454
562.454
562.454
562.454
562.454
562.454
562.454
562.454
562.454
562.458
562.458
562.458
562.458
562.458
562.458
562.459
562.459
562.459
562.459
[truncated: 248 more rows]

## Sheet: Klebsiella pneumoniae
PATRIC Genome ID
1.08744e+06
1.08744e+06
1.08744e+06
1.08744e+06
1.09417e+06
1.09417e+06
1.09417e+06
1.09417e+06
1.12895e+06
1.12895e+06
1.12895e+06
1.12895e+06
1.12895e+06
1.12895e+06
1.12895e+06
1.16806e+06
1.28479e+06
1.28479e+06
1.28479e+06
1.28479e+06
1.28479e+06
1.28479e+06
1.28479e+06
1.28479e+06
1.2848e+06
1.2848e+06
1.2848e+06
1.2848e+06
1.2848e+06
1.2848e+06
1.2848e+06
1.2848e+06
1.2848e+06
1.2848e+06
1.28481e+06
1.28481e+06
1.28481e+06
1.28481e+06
1.28481e+06
1.28481e+06
1.28481e+06
1.28481e+06
1.28481e+06
1.28481e+06
1.28482e+06
1.28482e+06
1.28482e+06
1.28482e+06
1.28482e+06
1.28482e+06
1.28482e+06
1.28482e+06
1.28482e+06
1.28482e+06
1.28483e+06
1.28483e+06
1.28483e+06
1.28483e+06
1.28483e+06
1.28483e+06
1.28483e+06
1.28483e+06
1.28483e+06
1.28483e+06
1.30492e+06
1.30492e+06
1.30492e+06
1.30492e+06
1.30492e+06
1.30492e+06
1.30492e+06
1.30492e+06
1.30492e+06
1.32836e+06
1.32836e+06
1.32836e+06
1.32837e+06
1.32837e+06
1.32837e+06
1.32837e+06
1.32837e+06
1.32837e+06
1.32837e+06
1.32837e+06
1.32837e+06
1.32838e+06
1.32838e+06
1.32838e+06
1.32838e+06
1.32838e+06
1.32838e+06
1.32838e+06
1.32838e+06
1.32838e+06
1.32839e+06
1.32839e+06
1.32839e+06
1.32839e+06
1.32839e+06
1.32839e+06
1.32839e+06
1.32839e+06
1.32839e+06
1.3284e+06
1.3284e+06
1.3284e+06
1.3284e+06
1.3284e+06
1.3284e+06
1.3284e+06
1.3284e+06
1.3284e+06
1.32841e+06
1.32841e+06
1.32841e+06
1.32841e+06
1.32841e+06
1.32841e+06
1.32841e+06
1.32841e+06
1.32841e+06
1.32842e+06
1.32842e+06
1.32842e+06
1.32842e+06
1.32842e+06
1.32842e+06
1.32842e+06
1.32842e+06
1.32842e+06
1.32843e+06
1.32843e+06
1.32843e+06
1.32984e+06
1.40016e+06
1.40016e+06
1.40016e+06
1.40016e+06
1.40016e+06
1.40017e+06
1.40017e+06
1.40017e+06
1.40017e+06
1.40017e+06
1.40017e+06
1.40017e+06
1.40017e+06
1.40017e+06
1.40018e+06
1.40018e+06
1.40018e+06
1.40018e+06
1.40018e+06
1.40018e+06
1.40018e+06
1.40018e+06
1.40018e+06
1.40018e+06
1.40019e+06
1.4387e+06
1.4387e+06
1.4387e+06
1.4387e+06
1.4387e+06
1.4387e+06
1.43871e+06
1.43871e+06
1.43871e+06
1.43871e+06
1.43871e+06
1.43871e+06
1.43872e+06
1.43872e+06
1.43872e+06
1.43872e+06
1.43872e+06
1.43872e+06
1.43872e+06
1.43872e+06
1.43873e+06
1.43873e+06
1.43873e+06
1.43873e+06
1.43873e+06
1.43873e+06
1.43873e+06
1.43873e+06
1.43873e+06
1.43873e+06
1.43874e+06
1.43874e+06
1.43874e+06
1.43874e+06
1.43874e+06
1.43874e+06
1.43874e+06
1.43874e+06
1.43874e+06
1.43874e+06
1.43875e+06
1.43875e+06
1.43875e+06
1.43875e+06
1.43875e+06
1.43875e+06
1.43875e+06
1.43875e+06
1.43875e+06
1.43875e+06
1.43876e+06
1.43876e+06
1.43876e+06
1.43876e+06
1.43876e+06
1.43876e+06
1.43876e+06
1.43876e+06
1.43876e+06
1.43876e+06
1.43877e+06
1.43877e+06
1.43877e+06
1.43877e+06
1.43877e+06
1.43877e+06
1.43877e+06
1.43877e+06
1.43877e+06
1.43877e+06
1.43878e+06
1.43878e+06
1.43878e+06
1.43878e+06
1.43878e+06
1.43878e+06
1.43878e+06
1.43878e+06
1.43878e+06
1.43878e+06
1.43879e+06
1.43879e+06
1.43879e+06
1.43879e+06
1.43879e+06
1.43879e+06
1.43879e+06
1.43879e+06
1.43879e+06
1.43879e+06
1.4388e+06
1.4388e+06
1.4388e+06
1.4388e+06
1.4388e+06
1.4388e+06
1.4388e+06
1.4388e+06
1.4388e+06
1.4388e+06
1.43881e+06
1.43881e+06
1.43881e+06
1.43881e+06
1.43881e+06
1.43881e+06
1.43881e+06
573.128
573.128
573.128
573.128
573.128
573.128
573.128
573.128
573.128
573.128
573.128
573.129
573.129
573.129
573.129
573.129
573.129
573.129
573.129
573.129
573.129
573.129
573.129
573.129
573.129
573.129
573.129
573.129
573.129
573.129
573.129
573.129
573.129
573.129
573.129
573.129
573.129
573.129
573.129
573.129
573.129
573.129
573.129
573.129
573.129
573.129
573.129
573.129
573.129
573.129
573.129
573.129
573.129
573.129
573.129
573.129
573.129
573.129
573.129
573.129
573.129
573.129
573.129
573.129
573.129
573.129
573.129
573.129
573.129
573.129
573.129
573.129
573.129
573.129
573.129
573.129
573.129
573.129
573.129
573.129
573.129
573.129
573.129
573.129
573.129
573.129
573.129
573.129
573.129
573.129
573.129
573.129
573.129
573.129
573.129
573.129
573.129
573.129
573.129
573.129
573.129
573.13
573.13
573.13
573.13
573.13
573.13
573.13
573.13
573.13
573.13
573.13
573.13
573.13
573.13
573.13
573.13
573.13
573.13
573.13
573.13
573.13
573.13
573.13
573.13
573.13
573.13
573.13
573.13
573.13
573.13
573.13
573.13
573.13
573.13
573.13
573.13
573.13
573.13
573.13
573.13
573.13
573.13
573.13
573.13
573.13
573.13
573.13
573.13
573.13
573.13
573.13
573.13
573.13
573.13
573.13
573.13
573.13
573.13
573.13
573.13
573.13
573.13
573.13
573.13
573.13
573.13
573.13
573.13
573.13
573.13
573.13
573.13
573.13
573.13
573.13
573.13
573.13
573.13
573.13
573.13
573.13
573.13
573.13
573.13
573.13
573.13
573.13
573.13
573.13
573.13
573.13
573.13
573.13
573.13
573.13
573.13
573.13
573.13
573.131
573.131
573.131
573.131
573.131
573.131
573.131
573.131
573.131
573.131
573.131
573.131
573.131
573.131
573.131
573.131
573.131
573.131
573.131
573.131
573.131
573.131
573.131
573.131
573.131
573.131
573.131
573.131
573.131
573.131
573.131
573.131
573.131
573.131
573.131
573.131
573.131
573.131
573.131
573.131
573.131
573.131
573.131
573.131
573.131
573.131
573.131
573.131
573.131
573.131
573.131
573.131
573.131
573.131
573.131
573.131
573.131
573.131
573.131
573.131
573.131
573.131
573.131
573.131
573.131
573.131
573.131
573.131
573.131
573.131
573.131
573.131
573.131
573.131
573.131
573.131
573.131
573.131
573.131
573.131
573.131
573.131
573.131
573.131
573.131
573.131
573.131
573.131
573.131
573.131
573.131
573.131
573.131
573.131
573.131
573.131
573.131
573.131
573.132
573.132
573.132
573.132
573.132
573.132
573.132
573.132
573.132
573.132
573.132
573.132
573.132
573.132
573.132
573.132
573.132
573.132
573.132
573.132
573.132
573.132
573.132
573.132
573.132
573.132
573.132
573.132
573.132
573.132
573.132
573.132
573.132
573.132
573.132
573.132
573.132
573.132
573.132
573.132
573.132
573.132
573.132
573.132
573.132
573.132
573.132
573.132
573.132
573.132
573.132
573.132
573.132
573.132
573.132
573.132
573.132
573.132
573.132
573.132
573.132
573.132
573.132
573.132
573.132
573.132
573.132
573.132
573.132
573.132
573.132
573.132
573.132
573.132
573.132
573.132
573.132
573.132
573.132
573.132
573.132
573.132
573.132
573.132
573.132
573.132
573.132
573.132
573.132
573.132
573.132
573.132
573.132
573.132
573.133
573.133
573.133
573.133
573.133
573.133
573.133
573.133
573.133
573.133
573.133
573.133
573.133
573.133
573.133
573.133
573.133
573.133
573.133
573.133
573.133
573.133
573.133
573.133
573.133
573.133
573.133
573.133
573.133
573.133
573.133
573.133
573.133
573.133
573.133
573.133
573.133
573.133
573.133
573.133
573.133
573.133
573.133
573.133
573.133
573.133
573.133
573.133
573.133
573.133
573.133
573.133
573.133
573.133
573.133
573.133
573.133
573.133
573.133
573.133
573.133
573.133
573.133
573.133
573.133
573.133
573.133
573.133
573.133
573.133
573.133
573.133
573.133
573.133
573.133
573.133
573.133
573.133
573.133
573.133
573.133
573.133
573.133
573.133
573.133
573.133
573.133
573.133
573.133
573.133
573.133
573.133
573.133
573.133
573.133
573.133
573.134
573.134
573.134
573.134
573.134
573.134
573.134
573.134
573.134
573.134
573.134
573.134
573.134
573.134
573.134
573.134
573.134
573.134
573.134
573.134
573.134
573.134
573.134
573.134
573.134
573.134
573.134
573.134
573.134
573.134
573.134
573.134
573.134
573.134
573.134
573.134
573.134
573.134
573.134
573.134
573.134
573.134
573.134
573.134
573.134
573.134
573.134
573.134
573.134
573.134
573.134
573.134
573.134
573.134
573.134
573.134
573.134
573.134
573.134
573.134
573.134
573.134
573.134
573.134
573.134
573.134
573.134
573.134
573.134
573.134
573.134
573.134
573.134
573.134
573.134
573.134
573.134
573.134
573.134
573.134
573.134
573.134
573.134
573.134
573.134
573.134
573.134
573.134
573.134
573.134
573.135
573.135
573.135
573.135
573.135
573.135
573.135
573.135
573.135
573.135
573.135
573.135
573.135
573.135
573.135
573.135
573.135
573.135
573.135
573.135
573.135
573.135
573.135
573.135
573.135
573.135
573.135
573.135
573.135
573.135
573.135
573.135
573.135
573.135
573.135
573.135
573.135
573.135
573.135
573.135
573.135
573.135
573.135
573.135
573.135
573.135
573.135
573.135
573.135
573.135
573.135
573.135
573.135
573.135
573.135
573.135
573.135
573.135
573.135
573.135
573.135
573.135
573.135
573.135
573.135
573.135
573.135
573.135
573.135
573.135
573.135
573.135
573.135
573.135
573.135
573.135
573.135
573.135
573.135
573.135
573.135
573.135
573.135
573.135
573.135
573.135
573.135
573.135
573.135
573.135
573.135
573.135
573.135
573.135
573.135
573.135
573.135
573.135
573.135
573.136
573.136
573.136
573.136
573.136
573.136
573.136
573.136
573.136
573.136
573.136
573.136
573.136
573.136
573.136
573.136
573.136
573.136
573.136
573.136
573.136
573.136
573.136
573.136
573.136
573.136
573.136
573.136
573.136
573.136
573.136
573.136
573.136
573.136
573.136
573.136
573.136
573.136
573.136
573.136
573.136
573.136
573.136
573.136
573.136
573.136
573.136
573.136
573.136
573.136
573.136
573.136
573.136
573.136
573.136
573.136
573.136
573.136
573.136
573.136
573.136
573.136
573.136
573.136
573.136
573.136
573.136
573.136
573.136
573.136
573.136
573.136
573.136
573.136
573.136
573.136
573.136
573.136
573.136
573.136
573.136
573.136
573.136
573.136
573.136
573.136
573.136
573.136
573.136
573.136
573.136
573.136
573.136
573.136
573.136
573.136
573.136
573.136
573.136
573.137
573.137
573.137
573.137
573.137
573.137
573.137
573.137
573.137
573.137
573.137
573.137
573.137
573.137
573.137
573.137
573.137
573.137
573.137
573.137
573.137
573.137
573.137
573.137
573.137
573.137
573.137
573.137
573.137
573.137
573.137
573.137
573.137
573.137
573.137
573.137
573.137
573.137
573.137
573.137
573.137
573.137
573.137
573.137
573.137
573.137
573.137
573.137
573.137
573.137
573.137
573.137
573.137
573.137
573.137
573.137
573.137
573.137
573.137
573.137
573.137
573.137
573.137
573.137
573.137
573.137
573.137
573.137
573.137
573.137
573.137
573.137
573.137
573.137
573.137
573.137
573.137
573.137
573.137
573.137
573.137
573.137
573.137
573.137
573.137
573.137
573.137
573.137
573.137
573.137
573.137
573.137
573.137
573.137
573.137
573.137
573.137
573.137
573.138
573.138
573.138
573.138
573.138
573.138
573.138
573.138
573.138
573.138
573.138
573.138
573.138
573.138
573.138
573.138
573.138
573.138
573.138
573.138
573.138
573.138
573.138
573.138
573.138
573.138
573.138
573.138
573.138
573.138
573.138
573.138
573.138
573.138
573.138
573.138
573.138
573.138
573.138
573.138
573.138
573.138
573.138
573.138
573.138
573.138
573.138
573.138
573.138
573.138
573.138
573.138
573.138
573.138
573.138
573.138
573.138
573.138
573.138
573.138
573.138
573.138
573.138
573.138
573.138
573.138
573.138
573.138
573.138
573.138
573.138
573.138
573.138
573.138
573.138
573.138
573.138
573.138
573.138
573.138
573.138
573.138
573.138
573.138
573.138
573.138
573.138
573.138
573.138
573.138
573.138
573.138
573.138
573.138
573.138
573.139
573.139
573.139
573.139
573.139
573.139
573.139
573.139
573.139
573.139
573.139
573.139
573.139
573.139
573.139
573.139
573.139
573.139
573.139
573.139
573.139
573.139
573.139
573.139
573.139
573.139
573.139
573.139
573.139
573.139
573.139
573.139
573.139
573.139
573.139
573.139
573.139
573.139
573.139
573.139
573.139
573.139
573.139
573.139
573.139
573.139
573.139
573.139
573.139
573.139
573.139
573.139
573.139
573.139
573.139
573.139
573.139
573.139
573.139
573.139
573.139
573.139
573.139
573.139
573.139
573.139
573.139
573.139
573.139
573.139
573.139
573.139
573.139
573.139
573.139
573.139
573.139
573.139
573.139
573.139
573.139
573.139
573.139
573.139
573.139
573.139
573.139
573.139
573.139
573.139
573.139
573.139
573.139
573.139
573.139
573.139
573.139
573.139
573.139
573.14
573.14
573.14
573.14
573.14
573.14
573.14
573.14
573.14
573.14
573.14
573.14
573.14
573.14
573.14
573.14
573.14
573.14
573.14
573.14
573.14
573.14
573.14
573.14
573.14
573.14
573.14
573.14
573.14
573.14
573.14
573.14
573.14
573.14
573.14
573.14
573.14
573.14
573.14
573.14
573.14
573.14
573.14
573.14
573.14
573.14
573.14
573.14
573.14
573.14
573.14
573.14
573.14
573.14
573.14
573.14
573.14
573.14
573.14
573.14
573.14
573.14
573.14
573.14
573.14
573.14
573.14
573.14
573.14
573.14
573.14
573.14
573.14
573.14
573.14
573.14
573.14
573.14
573.14
573.14
573.14
573.14
573.14
573.14
573.14
573.14
573.14
573.14
573.14
573.14
573.14
573.14
573.14
573.14
573.14
573.14
573.14
573.141
573.141
573.141
573.141
573.141
573.141
573.141
573.141
573.141
573.141
573.141
573.141
573.141
573.141
573.141
573.141
573.141
573.141
573.141
573.141
573.141
573.141
573.141
573.141
573.141
573.141
573.141
573.141
573.141
573.141
573.141
573.141
573.141
573.141
573.141
573.141
573.141
573.141
573.141
573.141
573.141
573.141
573.141
573.141
573.141
573.141
573.141
573.141
573.141
573.141
573.141
573.141
573.141
573.141
573.141
573.141
573.141
573.141
573.141
573.141
573.141
573.141
573.141
573.141
573.141
573.141
573.141
573.141
573.141
573.141
573.141
573.141
573.141
573.141
573.141
573.141
573.141
573.141
573.141
573.141
573.141
573.141
573.141
573.141
573.141
573.141
573.141
573.141
573.141
573.141
573.141
573.141
573.141
573.141
573.141
573.141
573.141
573.141
573.141
573.142
573.142
573.142
573.142
573.142
573.142
573.142
573.142
573.142
573.142
573.142
573.142
573.142
573.142
573.142
573.142
573.142
573.142
573.142
573.142
573.142
573.142
573.142
573.142
573.142
573.142
573.142
573.142
573.142
573.142
573.142
573.142
573.142
573.142
573.142
573.142
573.142
573.142
573.142
573.142
573.142
573.142
573.142
573.142
573.142
573.142
573.142
573.142
573.142
573.142
573.142
573.142
573.142
573.142
573.142
573.142
573.142
573.142
573.142
573.142
573.142
573.142
573.142
573.142
573.142
573.142
573.142
573.142
573.142
573.142
573.142
573.142
573.142
573.142
573.142
573.142
573.142
573.142
573.142
573.142
573.142
573.142
573.142
573.142
573.142
573.142
573.142
573.142
573.142
573.142
573.142
573.142
573.142
573.142
573.142
573.142
573.142
573.142
573.143
573.143
573.143
573.143
573.143
573.143
573.143
573.143
573.143
573.143
573.143
573.143
573.143
573.143
573.143
573.143
573.143
573.143
573.143
573.143
573.143
573.143
573.143
573.143
573.143
573.143
573.143
573.143
573.143
573.143
573.143
573.143
573.143
573.143
573.143
573.143
573.143
573.143
573.143
573.143
573.143
573.143
573.143
573.143
573.143
573.143
573.143
573.143
573.143
573.143
573.143
573.143
573.143
573.143
573.143
573.143
573.143
573.143
573.143
573.143
573.143
573.143
573.143
573.143
573.143
573.143
573.143
573.143
573.143
573.143
573.143
573.143
573.143
573.143
573.143
573.143
573.143
573.143
573.143
573.143
573.143
573.143
573.143
573.143
573.143
573.143
573.143
573.143
573.143
573.143
573.143
573.143
573.143
573.143
573.143
573.143
573.143
573.143
573.144
573.144
573.144
573.144
573.144
573.144
573.144
573.144
573.144
573.144
573.144
573.144
573.144
573.144
573.144
573.144
573.144
573.144
573.144
573.144
573.144
573.144
573.144
573.144
573.144
573.144
573.144
573.144
573.144
573.144
573.144
573.144
573.144
573.144
573.144
573.144
573.144
573.144
573.144
573.144
573.144
573.144
573.144
573.144
573.144
573.144
573.144
573.144
573.144
573.144
573.144
573.144
573.144
573.144
573.144
573.144
573.144
573.144
573.144
573.144
573.144
573.144
573.144
573.144
573.144
573.144
573.144
573.144
573.144
573.144
573.144
573.144
573.144
573.144
573.144
573.144
573.144
573.144
573.144
573.144
573.144
573.144
573.144
573.144
573.144
573.144
573.144
573.144
573.144
573.144
573.144
573.144
573.144
573.144
573.144
573.144
573.144
573.145
573.145
573.145
573.145
573.145
573.145
573.145
573.145
573.145
573.145
573.145
573.145
573.145
573.145
573.145
573.145
573.145
573.145
573.145
573.145
573.145
573.145
573.145
573.145
573.145
573.145
573.145
573.145
573.145
573.145
573.145
573.145
573.145
573.145
573.145
573.145
573.145
573.145
573.145
573.145
573.145
573.145
573.145
573.145
573.145
573.145
573.145
573.145
573.145
573.145
573.145
573.145
573.145
573.145
573.145
573.145
573.145
573.145
573.145
573.145
573.145
573.145
573.145
573.145
573.145
573.145
573.145
573.145
573.145
573.145
573.145
573.145
573.145
573.145
573.145
573.145
573.145
573.145
573.145
573.145
573.145
573.145
573.145
573.145
573.145
573.145
573.145
573.145
573.145
573.145
573.145
573.145
573.145
573.145
573.145
573.145
573.145
573.145
573.145
573.148
573.148
573.148
573.15
573.15
573.15
573.15
573.151
573.151
573.152
573.154
573.154
573.154
573.154
573.154
573.154
573.154
573.154
573.154
573.154
573.154
573.154
573.154
573.154
573.154
573.154
573.154
573.154
573.155
573.155
573.155
573.155
573.155
573.155
573.155
573.155
573.155
573.155
573.155
573.155
573.155
573.155
573.155
573.155
573.155
573.155
573.155
573.155
573.155
573.155
573.155
573.155
573.155
573.155
573.155
573.155
573.155
573.155
573.155
573.155
573.155
573.155
573.155
573.155
573.155
573.155
573.155
573.155
573.155
573.155
573.155
573.155
573.155
573.155
573.155
573.155
573.155
573.155
[truncated: 896 more rows]

## Sheet: Staphylococcus aureus
PATRIC Genome ID
1280.1
1280.1
1280.1
1280.1
1280.1
1280.1
1280.1
1280.1
1280.1
1280.1
1280.1
1280.1
1280.1
1280.1
1280.1
1280.1
1280.1
1280.1
1280.1
1280.1
1280.1
1280.1
1280.1
1280.1
1280.1
1280.1
1280.1
1280.1
1280.1
1280.1
1280.1
1280.1
1280.1
1280.1
1280.1
1280.1
1280.1
1280.1
1280.1
1280.1
1280.1
1280.1
1280.1
1280.1
1280.1
1280.1
1280.1
1280.1
1280.1
1280.1
1280.11
1280.11
1280.11
1280.11
1280.11
1280.11
1280.11
1280.11
1280.11
1280.11
1280.11
1280.11
1280.11
1280.11
1280.11
1280.11
1280.11
1280.11
1280.11
1280.11
1280.11
1280.11
1280.11
1280.11
1280.11
1280.11
1280.11
1280.11
1280.11
1280.11
1280.11
1280.11
1280.11
1280.11
1280.11
1280.11
1280.11
1280.11
1280.11
1280.11
1280.11
1280.11
1280.11
1280.11
1280.11
1280.11
1280.11
1280.11
1280.11
1280.11
1280.11
1280.11
1280.11
1280.11
1280.11
1280.11
1280.11
1280.11
1280.11
1280.11
1280.11
1280.11
1280.11
1280.11
1280.11
1280.11
1280.11
1280.11
1280.11
1280.11
1280.11
1280.11
1280.11
1280.11
1280.11
1280.11
1280.11
1280.11
1280.11
1280.11
1280.11
1280.11
1280.11
1280.11
1280.11
1280.11
1280.11
1280.11
1280.11
1280.11
1280.11
1280.11
1280.11
1280.11
1280.11
1280.11
1280.11
1280.11
1280.11
1280.11
1280.11
1280.11
1280.11
1280.11
1280.11
1280.11
1280.11
1280.11
1280.11
1280.11
1280.11
1280.11
1280.11
1280.11
1280.11
1280.11
1280.11
1280.11
1280.11
1280.11
1280.11
1280.11
1280.11
1280.11
1280.11
1280.11
1280.11
1280.11
1280.11
1280.11
1280.11
1280.11
1280.11
1280.11
1280.11
1280.11
1280.11
1280.11
1280.11
1280.11
1280.11
1280.11
1280.11
1280.11
1280.11
1280.11
1280.11
1280.11
1280.11
1280.11
1280.11
1280.11
1280.11
1280.11
1280.11
1280.11
1280.11
1280.11
1280.11
1280.11
1280.11
1280.11
1280.11
1280.11
1280.11
1280.11
1280.11
1280.11
1280.11
1280.11
1280.11
1280.11
1280.11
1280.11
1280.11
1280.11
1280.11
1280.11
1280.11
1280.11
1280.11
1280.11
1280.11
1280.11
1280.11
1280.11
1280.11
1280.11
1280.11
1280.11
1280.11
1280.11
1280.11
1280.11
1280.11
1280.11
1280.11
1280.11
1280.11
1280.11
1280.11
1280.11
1280.11
1280.11
1280.11
1280.11
1280.11
1280.11
1280.11
1280.11
1280.11
1280.11
1280.11
1280.11
1280.11
1280.11
1280.11
1280.11
1280.11
1280.11
1280.11
1280.12
1280.12
1280.12
1280.12
1280.12
1280.12
1280.12
1280.12
1280.12
1280.12
1280.12
1280.12
1280.12
1280.12
1280.12
1280.12
1280.12
1280.12
1280.12
1280.12
1280.12
1280.12
1280.12
1280.12
1280.12
1280.12
1280.12
1280.12
1280.16
1280.16
1280.16
1280.16
1280.16
1280.16
1280.16
1280.16
1280.16
1280.16
1280.16
1280.16
1280.17
1280.17
1280.17
1280.17
1280.17
1280.17
1280.17
1280.17
1280.17
1280.17
1280.17
1280.17
1280.17
1280.17
1280.17
1280.17
1280.17
1280.17
1280.17
1280.17
1280.17
1280.17
1280.18
1280.18
1280.2
1280.2
1280.2
1280.2
1280.2
1280.21
1280.21
1280.21
1280.34
1280.34
1280.34
1280.43
1280.46
1280.47
1280.47
1280.47
1280.47
1280.47
1280.47
1280.47
1280.47
1280.47
1280.47
1280.47
1280.47
1280.47
1280.47
1280.47
1280.47
1280.48
1280.48
1280.48
1280.48
1280.48
1280.49
1280.49
1280.49
1280.49
1280.49
1280.49
1280.49
1280.49
1280.49
1280.49
1280.49
1280.49
1280.49
1280.49
1280.49
1280.49
1280.49
1280.49
1280.49
1280.49
1280.49
1280.49
1280.49
1280.49
1280.49
1280.49
1280.49
1280.49
1280.49
1280.49
1280.49
1280.5
1280.5
1280.5
1280.5
1280.5
1280.5
1280.5
1280.5
1280.5
1280.5
1280.5
1280.5
1280.5
1280.5
1280.5
1280.5
1280.5
1280.5
1280.5
1280.5
1280.5
1280.5
1280.5
1280.5
1280.5
1280.5
1280.5
1280.5
1280.5
1280.5
1280.5
1280.5
1280.5
1280.5
1280.5
1280.5
1280.5
1280.5
1280.5
1280.73
1280.73
1280.73
1280.73
1280.73
1280.73
1280.73
1280.73
1280.73
1280.73
1280.73
1280.73
1280.73
1280.73
1280.73
1280.73
1280.73
1280.73
1280.73
1280.73
1280.73
1280.73
1280.73
1280.73
1280.73
1280.73
1280.73
1280.73
1280.73
1280.73
1280.73
1280.73
1280.73
1280.73
1280.73
1280.73
1280.73
1280.73
1280.73
1280.73
1280.73
1280.73
1280.73
1280.73
1280.73
1280.73
1280.73
1280.73
1280.73
1280.73
1280.73
1280.73
1280.73
1280.73
1280.73
1280.73
1280.73
1280.73
1280.73
1280.73
1280.73
1280.73
1280.73
1280.73
1280.73
1280.73
1280.73
1280.73
1280.73
1280.73
1280.73
1280.73
1280.73
1280.74
1280.74
1280.74
1280.74
1280.74
1280.74
1280.74
1280.74
1280.74
1280.74
1280.74
1280.74
1280.74
1280.74
1280.74
1280.74
1280.74
1280.74
1280.74
1280.74
1280.74
1280.74
1280.74
1280.74
1280.74
1280.74
1280.74
1280.74
1280.74
1280.74
1280.74
1280.74
1280.74
1280.74
1280.74
1280.74
1280.74
1280.74
1280.74
1280.74
1280.74
1280.74
1280.74
1280.74
1280.74
1280.74
1280.74
1280.74
1280.74
1280.74
1280.74
1280.75
1280.79
1280.79
1280.79
1280.79
1280.79
1280.79
1280.79
1280.79
1280.79
1280.79
1280.79
1280.79
1280.79
1280.79
1280.79
1280.79
1280.79
1280.79
1280.79
1280.79
1280.79
1280.79
1280.79
1280.79
1280.79
1280.8
1280.8
1280.8
1280.8
1280.8
1280.8
1280.8
1280.8
1280.8
1280.8
1280.8
1280.8
1280.8
1280.8
1280.8
1280.8
1280.8
1280.8
1280.8
1280.8
1280.8
1280.8
1280.8
1280.8
1280.8
1280.8
1280.8
1280.8
1280.8
1280.8
1280.8
1280.8
1280.8
1280.8
1280.8
1280.8
1280.8
1280.8
1280.8
1280.8
1280.8
1280.8
1280.81
1280.81
1280.81
1280.81
1280.81
1280.81
1280.81
1280.81
1280.81
1280.81
1280.81
1280.81
1280.81
1280.81
1280.81
1280.81
1280.81
1280.81
1280.81
1280.81
1280.81
1280.81
1280.81
1280.81
1280.81
1280.81
1280.81
1280.81
1280.81
1280.81
1280.81
1280.81
1280.81
1280.81
1280.81
1280.81
1280.81
1280.81
1280.81
1280.81
1280.81
1280.81
1280.81
1280.81
1280.81
1280.81
1280.81
1280.81
1280.81
1280.81
1280.81
1280.81
1280.81
1280.81
1280.81
1280.81
1280.82
1280.82
1280.82
1280.82
1280.82
1280.82
1280.82
1280.82
1280.82
1280.82
1280.82
1280.82
1280.82
1280.82
1280.82
1280.82
1280.82
1280.82
1280.82
1280.82
1280.82
1280.82
1280.82
1280.82
1280.82
1280.82
1280.82
1280.82
1280.82
1280.82
1280.82
1280.82
1280.82
1280.82
1280.82
1280.82
1280.82
1280.82
1280.82
1280.82
1280.82
1280.82
1280.82
1280.82
1280.82
1280.82
1280.82
1280.82
1280.82
1280.82
1280.82
1280.82
1280.82
1280.82
1280.82
1280.82
1280.82
1280.82
1280.83
1280.83
1280.83
1280.83
1280.83
1280.83
1280.83
1280.83
1280.83
1280.83
1280.83
1280.83
1280.83
1280.83
1280.83
1280.83
1280.83
1280.83
1280.83
1280.83
1280.83
1280.83
1280.83
1280.83
1280.83
1280.83
1280.83
1280.83
1280.83
1280.83
1280.83
1280.83
1280.83
1280.83
1280.83
1280.83
1280.83
1280.83
1280.83
1280.83
1280.83
1280.83
1280.83
1280.83
1280.83
1280.83
1280.83
1280.83
1280.83
1280.83
1280.83
1280.83
1280.83
1280.84
1280.84
1280.84
1280.84
1280.84
1280.84
1280.84
1280.84
1280.84
1280.84
1280.84
1280.84
1280.84
1280.84
1280.84
1280.84
1280.84
1280.84
1280.84
1280.84
1280.84
1280.84
1280.84
1280.84
1280.84
1280.84
1280.84
1280.84
1280.84
1280.84
1280.84
1280.84
1280.84
1280.84
1280.84
1280.84
1280.84
1280.84
1280.84
1280.84
1280.84
1280.84
1280.84
1280.84
1280.84
1280.84
1280.84
1280.84
1280.84
1280.84
1280.84
1280.84
1280.84
1280.84
1280.84
1280.84
1280.84
1280.84
1280.84
1280.84
1280.85
1280.85
1280.85
1280.85
1280.85
1280.85
1280.85
1280.85
1280.85
1280.85
1280.85
1280.85
1280.85
1280.85
1280.85
1280.85
1280.85
1280.85
1280.85
1280.85
1280.85
1280.85
1280.85
1280.85
1280.85
1280.85
1280.85
1280.85
1280.85
1280.85
1280.85
1280.85
1280.85
1280.85
1280.85
1280.85
1280.85
1280.85
1280.85
1280.85
1280.85
1280.85
1280.85
1280.85
1280.85
1280.85
1280.85
1280.85
1280.85
1280.85
1280.85
1280.85
1280.85
1280.85
1280.85
1280.85
1280.85
1280.85
1280.85
1280.86
1280.86
1280.86
1280.86
1280.86
1280.86
1280.86
1280.86
1280.86
1280.86
1280.86
1280.86
1280.86
1280.86
1280.86
1280.86
1280.86
1280.86
1280.86
1280.86
1280.86
1280.86
1280.86
1280.86
1280.86
1280.86
1280.86
1280.86
1280.86
1280.86
1280.86
1280.86
1280.86
1280.86
1280.86
1280.86
1280.86
1280.86
1280.86
1280.86
1280.86
1280.86
1280.86
1280.86
1280.86
1280.86
1280.86
1280.86
1280.86
1280.86
1280.86
1280.86
1280.86
1280.86
1280.86
1280.86
1280.86
1280.87
1280.87
1280.87
1280.87
1280.87
1280.87
1280.87
1280.87
1280.87
1280.87
1280.87
1280.87
1280.87
1280.87
1280.87
1280.87
1280.87
1280.87
1280.87
1280.87
1280.87
1280.87
1280.87
1280.87
1280.87
1280.87
1280.87
1280.87
1280.87
1280.87
1280.87
1280.87
1280.87
1280.87
1280.87
1280.87
1280.87
1280.87
1280.87
1280.87
1280.87
1280.87
1280.87
1280.87
1280.87
1280.87
1280.87
1280.87
1280.87
1280.87
1280.87
1280.87
1280.87
1280.87
1280.87
1280.88
1280.88
1280.88
1280.88
1280.88
1280.88
1280.88
1280.88
1280.88
1280.88
1280.88
1280.88
1280.88
1280.88
1280.88
1280.88
1280.88
1280.88
1280.88
1280.88
1280.88
1280.88
1280.88
1280.88
1280.88
1280.88
1280.88
1280.88
1280.88
1280.88
1280.88
1280.88
1280.88
1280.88
1280.88
1280.88
1280.88
1280.88
1280.88
1280.88
1280.88
1280.88
1280.88
1280.88
1280.88
1280.88
1280.88
1280.88
1280.88
1280.88
1280.88
1280.88
1280.88
1280.92
1280.92
1280.92
1280.92
1280.92
1280.92
1280.92
1280.92
1280.92
1280.92
1280.92
1280.92
1280.92
1280.92
1280.92
1280.92
1280.92
1280.92
1280.92
1280.92
1280.92
1280.92
1280.92
1280.92
1280.92
1280.92
1280.92
1280.92
1280.92
1280.92
1280.92
1280.92
1280.92
1280.92
1280.92
1280.92
1280.92
1280.92
1280.92
1280.92
1280.92
1280.92
1280.92
1280.92
1280.92
1280.92
1280.92
1280.92
1280.92
1280.92
1280.92
1280.92
1280.92
1280.92
1280.92
1280.92
1280.92
1280.92
1280.92
1280.92
1280.92
1280.92
1280.92
1280.93
1280.93
1280.93
1280.93
1280.93
1280.93
1280.93
1280.93
1280.93
1280.93
1280.93
1280.93
1280.93
1280.93
1280.93
1280.93
1280.93
1280.93
1280.93
1280.93
1280.93
1280.93
1280.93
1280.93
1280.93
1280.93
1280.93
1280.93
1280.93
1280.93
1280.93
1280.93
1280.93
1280.93
1280.93
1280.93
1280.93
1280.93
1280.93
1280.93
1280.93
1280.93
1280.93
1280.93
1280.93
1280.93
1280.93
1280.93
1280.93
1280.93
1280.93
1280.93
1280.93
1280.93
1280.93
1280.93
1280.93
1280.93
1280.93
1280.93
1280.93
1280.93
1280.93
1280.93
1280.93
1280.93
1280.93
1280.93
1280.93
1280.93
1280.93
1280.93
1280.93
1280.93
1280.93
1280.93
1280.93
1280.93
1280.93
1280.93
1280.93
1280.93
1280.93
1280.93
1280.93
1280.93
1280.93
1280.93
1280.93
1280.93
1280.93
1280.93
1280.93
1280.93
1280.93
1280.93
1280.93
1280.93
1280.93
1280.93
1280.94
1280.94
1280.94
1280.94
1280.94
1280.94
1280.94
1280.94
1280.94
1280.94
1280.94
1280.94
1280.94
1280.94
1280.94
1280.94
1280.94
1280.94
1280.94
1280.94
1280.94
1280.94
1280.94
1280.94
1280.94
1280.94
1280.94
1280.94
1280.94
1280.94
1280.94
1280.94
1280.94
1280.94
1280.94
1280.94
1280.94
1280.94
1280.94
1280.94
1280.94
1280.94
1280.94
1280.94
1280.94
1280.94
1280.94
1280.94
1280.94
1280.94
1280.94
1280.94
1280.94
1280.94
1280.94
1280.94
1280.94
1280.94
1280.94
1280.94
1280.94
1280.94
1280.94
1280.94
1280.94
1280.94
1280.94
1280.94
1280.94
1280.94
1280.94
1280.94
1280.94
1280.94
1280.94
1280.94
1280.94
1280.94
1280.94
1280.94
1280.94
1280.94
1280.94
1280.94
1280.94
1280.94
1280.94
1280.94
1280.95
1280.95
1280.95
1280.95
1280.95
1280.95
1280.95
1280.95
1280.95
1280.95
1280.95
1280.95
1280.95
1280.95
1280.95
1280.95
1280.95
1280.95
1280.95
1280.95
1280.95
1280.96
1280.96
1280.96
1280.96
1280.97
1280.97
1280.97
1280.97
1280.97
1280.97
1280.97
1280.97
1280.97
1280.97
1280.97
1280.97
1280.97
1280.97
1280.97
1280.97
1280.97
1280.97
1280.97
1280.97
1280.97
1280.97
1280.97
1280.97
1280.97
1280.97
1280.97
1280.97
1280.97
1280.97
1280.97
1280.97
1280.97
1280.97
1280.97
1280.97
1280.97
1280.97
1280.97
1280.97
1280.97
1280.97
1280.97
1280.97
1280.97
1280.97
1280.97
1280.97
1280.97
1280.97
1280.97
1280.97
1280.97
1280.97
1280.97
1280.97
1280.97
1280.97
1280.97
1280.97
1280.97
1280.97
1280.97
1280.98
1280.98
1280.98
1280.98
1280.98
1280.98
1280.98
1280.98
1280.98
1280.98
1280.98
1280.98
1280.98
1280.98
1280.98
1280.98
1280.98
1280.98
1280.98
1280.98
1280.98
1280.98
1280.98
1280.98
1280.98
1280.98
1280.98
1280.98
1280.98
1280.98
1280.98
1280.98
1280.98
1280.98
1280.98
1280.98
1280.98
1280.98
1280.98
1280.98
1280.98
1280.98
1280.98
1280.98
1280.98
1280.98
1280.98
1280.98
1280.98
1280.98
1280.98
1280.98
1280.98
1280.98
1280.98
1280.98
1280.98
1280.98
1280.98
1280.98
1280.98
1280.98
1280.98
1280.98
1280.98
1280.98
1280.98
1280.98
1280.98
1280.98
1280.98
1280.98
1280.98
1280.98
1280.98
1280.98
1280.98
1280.98
1280.98
1280.98
1280.98
1280.98
1280.98
1280.98
1280.98
1280.98
1280.98
1280.98
1280.98
1280.98
1280.98
1280.98
1280.98
1280.98
1280.98
1280.98
1280.98
1280.98
1280.98
1280.99
1280.99
1280.99
1280.99
1280.99
1280.99
1280.99
1280.99
1280.99
1280.99
1280.99
1280.99
1280.99
1280.99
1280.99
1280.99
1280.99
1280.99
1280.99
1280.99
1280.99
1280.99
1280.99
1280.99
1280.99
1280.99
1280.99
1280.99
1280.99
1280.99
1280.99
1280.99
1280.99
1280.99
1280.99
1280.99
1280.99
1280.99
1280.99
1280.99
1280.99
1280.99
1280.99
1280.99
1280.99
1280.99
1280.99
1280.99
1280.99
1280.99
1280.99
1280.99
1280.99
1280.99
1280.99
1280.99
1280.99
1280.99
1280.99
1280.99
1280.99
1280.99
1280.99
1280.99
1280.99
1280.99
1280.99
1280.99
1280.99
1280.99
1280.99
1280.99
1280.99
1280.99
1280.99
1280.99
1280.99
1280.99
1280.99
1280.99
1280.99
1280.99
1280.99
1280.99
1280.99
1280.99
1280.99
1280.99
1280.99
1280.99
1280.99
1280.99
1280.99
1280.99
1280.99
1280.99
1280.99
1280.99
1280.99
1281
1281
1281
1281
1281
1281
1281
1281
1281
1281
1281
1281
1281
1281
1281
1281
1281
1281
1281
1281
1281
1281
1281
1281
1281
1281
1281
1281
1281
1281
1281
1281
1281
1281
1281
1281
1281
1281
1281
1281
1281
1281
1281
1281
1281
1281
1281
1281
1281
1.41332e+06
1.41332e+06
1.41333e+06
1.41333e+06
1.41333e+06
1.41333e+06
1.41333e+06
1.41333e+06
1.41333e+06
1.41333e+06
1.41334e+06
1.41334e+06
1.41334e+06
1.41334e+06
1.41334e+06
1.41334e+06
1.41334e+06
1.41334e+06
1.41334e+06
1.41335e+06
1.41335e+06
1.41335e+06
1.41335e+06
1.41335e+06
1.41335e+06
1.41335e+06
1.41335e+06
1.41335e+06
1.41335e+06
1.41337e+06
1.41337e+06
1.41338e+06
1.41338e+06
1.41338e+06
1.41338e+06
1.41338e+06
1.41338e+06
1.41338e+06
1.41338e+06
1.41338e+06
1.41338e+06
1.41339e+06
1.41339e+06
1.41339e+06
1.41339e+06
1.41339e+06
1.41339e+06
1.41339e+06
1.41339e+06
1.41339e+06
1.4134e+06
1.4134e+06
1.4134e+06
1.4134e+06
1.4134e+06
1.4134e+06
1.4134e+06
1.4134e+06
1.41341e+06
1.41341e+06
1.41341e+06
1.41341e+06
1.41341e+06
1.41341e+06
1.41341e+06
1.41341e+06
1.41341e+06
1.41341e+06
1.41342e+06
1.41342e+06
1.41342e+06
1.41342e+06
1.41342e+06
1.41342e+06
1.41342e+06
1.41342e+06
1.41342e+06
1.41343e+06
1.41343e+06
1.41343e+06
1.41343e+06
1.41343e+06
1.41343e+06
1.41343e+06
1.41343e+06
1.41343e+06
1.41343e+06
1.41344e+06
1.41344e+06
1.41344e+06
1.41344e+06
1.41344e+06
1.41344e+06
1.41344e+06
1.41345e+06
1.41345e+06
1.41345e+06
1.41345e+06
1.41345e+06
1.41345e+06
1.41345e+06
1.41346e+06
1.41346e+06
1.41346e+06
1.41346e+06
1.41346e+06
1.41346e+06
1.41347e+06
1.41347e+06
1.41347e+06
1.41347e+06
1.41347e+06
1.41347e+06
1.41347e+06
1.41348e+06
1.41348e+06
1.41348e+06
1.41348e+06
1.41348e+06
1.41348e+06
1.41348e+06
1.41348e+06
1.41349e+06
1.41349e+06
1.41349e+06
1.41349e+06
1.41349e+06
1.41349e+06
1.41349e+06
1.41349e+06
1.41349e+06
1.41349e+06
1.4135e+06
1.4135e+06
1.4135e+06
1.4135e+06
1.4135e+06
1.4135e+06
1.4135e+06
1.4135e+06
1.4135e+06
1.4135e+06
1.41351e+06
1.41351e+06
1.41351e+06
1.41351e+06
1.41351e+06
1.41351e+06
1.41351e+06
1.41351e+06
1.41352e+06
1.41352e+06
1.41352e+06
1.41352e+06
1.41352e+06
1.41352e+06
1.41352e+06
1.41352e+06
1.41352e+06
1.41357e+06
1.41357e+06
1.41357e+06
1.41358e+06
1.41358e+06
1.41358e+06
1.41358e+06
1.41358e+06
1.41358e+06
1.41358e+06
1.41358e+06
1.41358e+06
1.41359e+06
1.41359e+06
1.41359e+06
1.41359e+06
1.41359e+06
1.41359e+06
1.41359e+06
1.41359e+06
1.41359e+06
1.41359e+06
1.4136e+06
1.4136e+06
1.4136e+06
1.4136e+06
1.4136e+06
1.4136e+06
1.4136e+06
1.4136e+06
1.4136e+06
1.41361e+06
1.41361e+06
1.41361e+06
1.41361e+06
1.41361e+06
1.42239e+06
1.42239e+06
1.42239e+06
1.42239e+06
1.42239e+06
1.4224e+06
1.4224e+06
1.4224e+06
1.4224e+06
1.4224e+06
1.4224e+06
1.4224e+06
1.4224e+06
1.4224e+06
1.4224e+06
1.42241e+06
1.42241e+06
1.42241e+06
1.42241e+06
1.42241e+06
1.42241e+06
1.42241e+06
1.42241e+06
1.42241e+06
1.42241e+06
1.42242e+06
1.42242e+06
1.42242e+06
1.42242e+06
1.42242e+06
1.42242e+06
1.42242e+06
1.42242e+06
1.42242e+06
1.42242e+06
1.42243e+06
1.42243e+06
1.42243e+06
1.42243e+06
1.42243e+06
1.42243e+06
1.42243e+06
1.42243e+06
1.42243e+06
1.42243e+06
1.42244e+06
1.42244e+06
1.42244e+06
1.42244e+06
1.42244e+06
1.42244e+06
1.42244e+06
1.42244e+06
1.42244e+06
1.42244e+06
1.42245e+06
1.42245e+06
1.42245e+06
1.42245e+06
1.42245e+06
1.42245e+06
1.42245e+06
1.42245e+06
1.42245e+06
1.42245e+06
1.42246e+06
1.42246e+06
1.42246e+06
1.42246e+06
1.42246e+06
1.42246e+06
1.42246e+06
1.42246e+06
1.42246e+06
1.42246e+06
1.42247e+06
1.42247e+06
1.42247e+06
1.42247e+06
1.42247e+06
1.42247e+06
1.42247e+06
1.42247e+06
1.42247e+06
1.42247e+06
1.42248e+06
1.42248e+06
1.42248e+06
1.42248e+06
1.42248e+06
1.42248e+06
1.42248e+06
1.42248e+06
1.42248e+06
1.42248e+06
1.42249e+06
1.42249e+06
1.42249e+06
1.42249e+06
1.42249e+06
1.42249e+06
1.42249e+06
1.42249e+06
1.4225e+06
1.4225e+06
1.4225e+06
1.4225e+06
1.4225e+06
1.42251e+06
1.42251e+06
1.42251e+06
1.42251e+06
1.42251e+06
1.42251e+06
1.42251e+06
1.42252e+06
1.42252e+06
1.42252e+06
1.42252e+06
1.42252e+06
1.42252e+06
1.42252e+06
1.42252e+06
1.42252e+06
1.42252e+06
1.42253e+06
1.42253e+06
1.42253e+06
1.42253e+06
1.42253e+06
1.42253e+06
1.42253e+06
1.42253e+06
1.42253e+06
1.42253e+06
1.42254e+06
[truncated: 306 more rows]
